# Supplementary material for: Comparison of Two Different Morphological Methods to Study the Pronotum of Cimicidae: Bed Bugs, Bat Bugs, and Swallow Bugs
Source: Insects. 2022 Dec 14;13(12):1155. doi: 10.3390/insects13121155 (PMC9785296; doi:10.3390/insects13121155)
Supplement: Supplementary file 1 [file insects-13-01155-s001.zip]

Archive with 1 entries (1 files):
- insects-2075701-supplementary.pdf
